# Supplementary material for: Pharmacogenomics in practice: a review and implementation guide
Source: Front Pharmacol. 2023 May 18;14:1189976. doi: 10.3389/fphar.2023.1189976 (PMC10233068; doi:10.3389/fphar.2023.1189976)
Supplement: Supplementary file 1 [file Table6.XLSX]

## Sheet: Sup. Table 1
Sup. Table 1. Drug gene pairs with evidence, recommendations, and annotations (Updated in December 2022)
Indications	Drug Classes	Drugs	Genes	PHARMGKB	CPIC		FDA		EMA
				Link: https://www.pharmgkb.org/	Link: https://cpicPGx.org/		Link: https://www.fda.gov/		Link: https://www.ema.europa.eu/en
				Level of Evidence of PGx clinical annotation	Recommendation	Drug Label Annotation	PGx Level	Drug Label Annotation Tags	PGx Level	Drug Label Annotation Tags
Auto-immune Diseases	Cystic fibrosis	Elexacaftor / tezacaftor / ivacaftor	CFTR	-	-	-	Testing Required	Alternate drug, Prescribing info	Testing Required	Alternate drug, Prescribing info
		Ivacaftor	CFTR	1A	Yes	Alternate drug, Pediatric	Testing Required	Alternate drug, Prescribing info	Testing Required	Alternate drug, Prescribing info
		Ivacaftor / lumacaftor	CFTR	-	-	-	Testing Required	Alternate drug, Prescribing info	Testing Required	Alternate drug, Prescribing info
		Ivacaftor / tezacaftor	CFTR	3	-	-	Testing Required	Alternate drug, Prescribing info	Testing Required	Alternate drug, Prescribing info
	Gout	Allopurinol	HLA-B	1A	Yes	Pediatric	Testing Recommended	Alternate drug, Prescribing info	-	-
		Lesinurad	CYP2C9	-	-	-	Actionable PGx	Prescribing info	Actionable PGx	Prescribing info
		Pegloticase	G6PD	3	-	-	Testing Required	Alternate drug, Prescribing info	Testing Required	-
		Probenecid	G6PD	-	-	-	Actionable PGx	-	-	-
		Rasburicase	G6PD	1A	Yes	Alternate drug, Pediatric	Testing Required	Alternate drug, Prescribing info	Actionable PGx	Alternate drug, Prescribing info
			CYB5R1, CYB5R2, CYB5R3, CYB5R4	-	-	-	Informative PGx	-	-	-
	Monoclonal Antibodies	Satralizumab	AQP4	-	-	-	Informative PGx	-	Informative PGx	-
			IL6R	-	-	-	Informative PGx	-	-	-
	Multiple Sclerosis	Siponimod	CYP2C9	1A	-	-	Testing Required	Dosing Info, Alternate drug, Prescribing info	Testing Required	Dosing Info, Prescribing infor
	Rheumatoid arthritis	Anakinra	IL1RN	-	-	-	Testing Required	Prescribing info	-	-
			NLRP3	-	-	-	Informative PGx	-	-	-
		Sulfasalazine	G6PD, NAT2	3, -	-	-	Actionable PGx	Prescribing info	-	-
		Upadacitinib	CYP2D6	-	-	-	Informative PGx	-	Informative PGx	-
Cardiovascular Diseases	Alpha-blockers	Tamsulosin	CYP2D6	-	-	-	Actionable PGx	Prescribing Info	-	-
	Antiarrhythmics	Propafenone	CYP2D6	1A	-	-	Actionable PGx	Prescribing Info	-	-
		Quinidine	CYP2D6	-	-	-	Informative PGx	-	-	-
	Anticoagulant	Warfarin	CYP2C9, VKORC1	1A	Yes	Pediatric	Actionable PGx	Prescribing Info	-	-
			CYP4F2	1A	Yes	Pediatric	-	-	-	-
		Rivaroxaban	F5	-	-	-	Informative PGx	-	-	-
	Antihypertensive	Metoprolol	CYP2D6	1A	-	-	Informative PGx	-	-	-
		Carvedilol	CYP2D6	3	-	-	Actionable PGx	-	-	-
		Lofexidine	CYP2D6	-	-	-	Actionable PGx	Prescribing Info	-	-
		Nebivolol	CYP2D6	-	-	-	Informative PGx	Prescribing Info	-	-
		Propranolol	CYP2D6	4	-	-	Informative PGx	-	Informative PGx	-
	Antiplatelet	Clopidogrel	CYP2C19	1A	Yes	Pediatric	Actionable PGx	Prescribing Info	Actionable PGx	-
		Ticagrelor	CYP2C19	-	-	-	Informative PGx	-	Actionable PGx	-
		Prasugrel	CYP2B6, CYP2C19, CYP2C9, CYP3A5	-, 3, -, -	-	-	Informative PGx	-	-	-
	Cardiomyopathy	Tafamidis	TTR	-	-	-	Informative PGx	-	Informative PGx	-
	Monoclonal antibody	Evinacumab	LDLR	-	-	-	Informative PGx	-	Informative PGx	-
			ANGPTL3	-	-	-	-	-	Informative PGx	-
		Evolocumab	LDLR	-	-	-	Informative PGx	-	-	-
	Proprotein convertase subtilisin kexin type 9 (PCSK9) inhibitor monoclonal antibodies	Alirocumab	LDLR	-	-	-	Informative PGx	-	-	-
	Statins	Atorvastatin	SLCO1B1	1A	Yes	Dosing info, Pediatric	Informative PGx	-	-	-
			ABCG2	3	No	-	-	-	-	-
			CYP3A4, CYP3A5, HMGCR	3, 3, 3	No	-	-	-	-	-
			LDLR	-	-	-	Informative PGx	-	-	-
		Fluvastatin	CYP2C9, SLCO1B1	1A, 1A	Yes	Alternate drug, Dosing info, Pediatric	-	-	-	-
			ABCG2	3	No	-	-	-	-	-
			CYP3A4, CYP3A5, HMGCR	3, -, 3	No	-	-	-	-	-
		Lovastatin	SLCO1B1	1A	Yes	Dosing info, Pediatric	-	-	-	-
			ABCG2	-	No	-	-	-	-	-
			CYP3A4, CYP3A5, HMGCR	-, 3, 3	No	-	-	-	-	-
		Pitavastatin	SLCO1B1	1A	Yes	Dosing info, Pediatric	-	-	-	-
			ABCG2	-	No	-	-	-	-	-
			CYP3A4, CYP3A5, HMGCR	-	No	-	-	-	-	-
		Pravastatin	SLCO1B1	1A	Yes	Dosing info, Pediatric	-	-	-	-
			ABCG2	-	No	-	-	-	-	-
			CYP3A4, CYP3A5, HMGCR	-, -, 3	No	-	-	-	-	-
			APOE	3	-	-	Informative PGx	-	-	-
			LDLR	3	-	-	Informative PGx	-	-	-
		Rosuvastatin	ABCG2, SLCO1B1	1A	Yes	Alternate drug, Dosing info, Pediatric	Actionable PGx	-	-	-
			CYP3A4, CYP3A5, HMGCR	-, 3, -	No	-	-	-	-	-
		Simvastatin	SLCO1B1	1A	Yes	Alternate drug, Dosing info, Pediatric	Informative PGx	-	-	-
			CYP3A4, CYP3A5, HMGCR	3, -, 3	No	-	-	-	-	-
			ABCG2	3	No	-	-	-	-	-
	Vasodilators	Hydralazine / isosorbide dinitrate	NAT2	-	-	-	Informative PGx	-	-	-
		Isosorbide dinitrate	CYB5R1, CYB5R2, CYB5R3, CYB5R4	-	-	-	Informative PGx	-	-	-
		Isosorbide mononitrate	CYB5R1, CYB5R2, CYB5R3, CYB5R4	-	-	-	Informative PGx	-	-	-
Chronic obstructive pulmonary disease	LAMA	Tiotropium	CYP2D6	-	-	-	Informative PGx	-	-	-
		Umeclidinium	CYP2D6	-	-	-	Informative PGx	-	Informative PGx	-
	Long-acting β₂ adrenoreceptor agonist	Arformoterol	CYP2D6, UGT1A1	-	-	-	Informative PGx	-	-	-
		Formoterol	CYP2C19, CYP2D6	-, -	-	-	Informative PGx	-	-	-
		Indacaterol	ADRB2	-	-	-	-	-	Informative PGx	-
			UGT1A1	-	-	-	Informative PGx	-	-	-
Dermatology	Atopic dermatitis	Abrocitinib	CYP2C19	-	-	-	Actionable PGx	Dosing info, Prescribing info	Informative PGx	-
			CYP2C9	-	-	-	-	-	Informative PGx	-
	Retinoids	Tretinoin	PML, RARA	-	-	-	Testing Required	Alternate drug, Prescribing info, Cancer Genome	-	-
Diabetes mellitus type 2	Meglitinides	Nateglinide	CYP2C9	-	-	-	Actionable PGx	-	Actionable PGx	-
	Sulfonylureas	Chlorpropamide	G6PD	-	-	-	Actionable PGx	Prescribing Info	-	-
		Glimepiride	G6PD	-	-	-	Actionable PGx	Prescribing Info	Actionable PGx	Prescribing Info
		Glipizide	G6PD	-	-	-	Actionable PGx	Prescribing Info	-	-
		Glyburide	G6PD	3	-	-	Actionable PGx	Prescribing Infor	Actionable PGx	Alternate drug, Prescribing info
		Tolazamide	G6PD	-	-	-	Actionable PGx	Prescribing Info	-	-
		Tolbutamide	G6PD	-	-	-	Actionable PGx	Prescribing Info	-	-
Female Reproductive Sytem	Gonadotropin-releasing hormone (GnRH) receptor antagonist	Elagolix	SLCO1B1	-	-	-	Actionable PGx	-	-	-
	Hormonal therapy	Drospirenone / ethinyl estradiol	CYP2C19	-	-	-	Informative PGx	-	-	-
		Estradiol / progesterone	PROC, PROS1, SERPINC1	-, -, -	-	-	Actionable PGx	Prescribing info	-	-
		Estradiol valerate	-	-	-	-	Informative PGx	-	-	-
	Selective estrogen receptor modulator	Ospemifene	CYP2C9	-	-	-	Informative PGx	-	Actionable PGx	Prescribing info
			CYP2B6	-	-	-	Informative PGx	-	Informative PGx	-
		Synthetic conjugated estrogens, A	PROC, PROS1, SERPINC1	-	-	-	Actionable PGx	Alternate drug, Prescribing info	-	-
		Toremifene	ESR1, ESR2	-	-	-	Testing Required	Prescribing info, Cancer Genome	Actionable PGx	Prescribing info, Cancer Genome
	Serotonin receptor 1A agonist/serotonin receptor 2A antagonist	Flibanserin	CYP2C19, CYP2C9, CYP2D6	-	-	-	Actionable PGx	-	-	-
Genetic Disorders	2'-O- antisense oligonucleotide	Inotersen	TTR	-	-	-	Informative PGx	-	-	-
	Antisense oligonucleotide inhibitors	Nusinersen	SMN2	-	-	-	Informative PGx	-	Informative PGx	-
	Class I cytokine	Metreleptin	AGPAT2, BSCL2, LMNB2	-	-	-	-	-	Testing Required	-
			LEP	-	-	-	Testing Required	Prescribing info	Testing Required	-
	Cyclic pyranopterin monophosphate (cPMP)	Fosdenopterin	MOCS1	-	-	-	Testing Required	Alternate drug, Prescribing info	Testing Required	Alternate drug, Prescribing info, Pediatric
	Enzyme replacement therapy	Elosulfase alfa	GALNS	-	-	-	Testing Required	Alternate drug, Prescribing info	Testing Required	Alternate drug, Prescribing info
		Velaglucerase alfa	GBA	-	-	-	Testing Required	Alternate drug, Prescribing info	Testing Required	Alternate drug, Prescribing info
	Farnesyl transferase inhibitor	Lonafarnib	LMNA, ZMPSTE24	-	-	-	Testing Required	Alternate drug, Prescribing info	-	-
	Interfering RNA	Lumasiran	AGXT	-	-	-	Testing Required	Prescribing info, Pediatric	-	-
	Melanocortin 4 (MC4) receptor agonists	Setmelanotide	LEPR, PCSK1, POMC	-, -, -	-	-	Testing Required	Alternate drug, Prescribing info, Pediatric	Testing Required	Prescribing info
	mRNA splicing modifier	Risdiplam	SMN1, SMN2	-	-	-	Testing Required	Prescribing info, Pediatric	Testing Required	Prescribing info, Pediatric
	Nitrogen-binding agent	Glycerol phenylbutyrate	ASS1, CPS1, OTC	-	-	-	Testing Required	Prescribing info	Testing Required	-
			ARG1, ASL	-	-	-	-	-	Testing Required	-
			NAGS	-	-	-	Informative PGx	-	-	-
	Organic sodium salt of 4-phenylbutyric acid	Sodium phenylbutyrate	ASS1, CPS1, OTC	-, -, -	-	-	Testing Required	Prescribing info	Informative PGx	Alternate drug, Prescribing info
	Piperidines	Migalastat	GLA	3	-	-	Testing Required	Alternate drug, Prescribing info	Testing Required	Alternate drug, Prescribing info
GIT	Anti-emetic	Metoclopramide	CYP2D6	-	-	-	Actionable PGx	Dosing info, Prescribing info	-	-
			CYB5R1, CYB5R2, CYB5R3, CYB5R4, G6PD	-, -, -, -, -	-	-	Actionable PGx	-	-	-
		Palonosetron	CYP2D6	-	-	-	Informative PGx	-	Informative PGx	-
		Tropisetron	CYP2D6	1A	Yes	Pediatric	-	-	-	-
	Cannabinoids	Dronabinol	CYP2C9	-	-	-	Actionable PGx	Prescribing info	-	-
	Osmotic laxative	Moviprep	G6PD	-	-	-	Actionable PGx	Prescribing info	-	-
	PPI	Dexlansoprazole	CYP2C19	1A	Yes	Pediatric	Actionable PGx	-	-	-
		Dexlansoprazole	CYP2C19	1A	Yes	Pediatric	Actionable PGx	-	-	-
		Esomeprazole	CYP2C19	3	No	-	Actionable PGx	-	Informative PGx	Prescribing info
		Lansoprazole	CYP2C19	1A	Yes	Pediatric	Informative PGx	-	-	-
		Omeprazole	CYP2C19	1A	Yes	Pediatric	Actionable PGx	-	-	-
		Ondansetron	CYP2D6	1A	Yes	Pediatric	Informative PGx	-	-	-
		Pantoprazole	CYP2C19	1A	Yes	Pediatric	Actionable PGx	Prescribing info, Pediatric	-	-
		Rabeprazole	CYP2C19	2A	No	-	Actionable PGx	-	-	-
Hematology	Antidotes	Methylene blue	BLVRB, CYB5R3	-	-	-	-	-	Actionable PGx	Alternate drug, Prescribing info
			G6PD	3	-	-	Actionable PGx	Alternate drug, Prescribing info	Actionable PGx	Alternate drug, Prescribing info
		Sodium nitrite	CYB5R3, G6PD	-	-	-	Actionable PGx	Prescribing info	-	-
		Succimer	G6PD	-	-	-	Informative PGx	-	-	-
	Erythroid maturation agents	Luspatercept-aamt	HBB	-	-	-	Informative PGx	-	-	-
	Hemoglobin S (HbS) polymerization inhibitors	Voxelotor	HBB	-	-	-	Informative PGx	-	-	-
	Homozygous familial hypercholesterolemia	Lomitapide	APOB, LDLR, PCSK9	-	-	-	Testing Required	-	Testing Required	-
		Mipomersen	LDLR	-	-	-	Informative PGx	-	-	-
	Hyperammonaemia	Carglumic acid	NAGS	-	-	-	Testing Required	Alternate drug, Prescribing info	Testing Required	Alternate drug, Prescribing info
		Sodium benzoate / sodium phenylacetate	ARG1, ASL, ASS1, CPS1, NAGS, OTC	-, -, -, -, -, -	-	-	Informative PGx	-	-	-
	Monoclonal antibodies	Crizanlizumab-tmca	HBB, SELP	-	-	-	-	-	Informative PGx	-
			-	-	-	-	Informative PGx	-	-	-
		Eculizumab	AQP4, CHRNA1, CHRNA3, CHRNA4, CHRNA5, CHRNA6, CHRNA7, CHRNB1, CHRNE	-	-	-	Informative PGx	Alternate drug, Prescribing info	-	-
			-	-	-	-	-	-	Informative PGx	Prescribing info
	Pyruvate kinase activators	Mitapivat	PKLR	-	-	-	Testing Required	Prescribing info	-	-
	Thrombopoietin (TPO) receptor agonist	Avatrombopag	F2, F5, PROC, PROS1, SERPINC1	-, -, -, -, -	-	-	Actionable PGx		Actionable PGx	-
			CYP2C9	-	-	-	-	-	Actionable PGx	-
		Eltrombopag	F5, SERPINC1	-, -	-	-	Actionable PGx	-	Actionable PGx	Prescribing info
		Lusutrombopag	F2, F5, PROC, PROS1, SERPINC1	-, -, -, -, -	-	-	Actionable PGx	-	-	-
Infectious	Antibiotic	Amikacin	MT-RNR1	1A	Yes	Alternate drug, Pediatric	-	-	-	-
		Ceftriaxone	CYB5R3, G6PD	-, -	-	-	Actionable PGx	Prescribing info	-	-
		Dapsone	CYB5R3, G6PD	-, 4	-	-	Actionable PGx	-	-	-
		Erythromycin ethylsuccinate / sulfisoxazole acetyl	G6PD	-	-	-	Actionable PGx		-	-
		Gentamicin	MT-RNR1	1A	Yes	Alternate drug, Pediatric	-	-	-	-
		Kanamycin	MT-RNR1	1A	Yes	Alternate drug, Pediatric	-	-	-	-
		Mafenide	G6PD	-	-	-	Actionable PGx	-	-	-
		Mycophenolic acid	HPRT1	-	-	-	Actionable PGx	Alternate drug, Prescribing info	-	-
		Nalidixic acid	G6PD	-	-	-	Actionable PGx	Prescribing info	-	-
		Nitrofurantoin	G6PD	3	-	-	Actionable PGx	-	-	-
		Norfloxacin	G6PD	-	-	-	Actionable PGx	-	-	-
		Paromomycin	MT-RNR1	-	Yes	Alternate drug, Pediatric	-	-	-	-
		Plazomicin	MT-RNR1	-	Yes	Alternate drug, Pediatric	-	-	-	-
		Streptomycin	MT-RNR1	1A	Yes	Alternate drug, Pediatric	-	-	-	-
		Sulfadiazine	G6PD	-	-	-	Actionable PGx	-	-	-
		Sulfamethoxazole / trimethoprim	G6PD, NAT2	4, 3	-	-	Actionable PGx	-	-	-
		Tobramycin	MT-RNR1	1A	Yes	Alternate drug, Pediatric	-	-	-	-
	Anti-fungal	Terbinafine	CYP2D6	-	-	-	Informative PGx	-	-	-
		Voriconazole	CYP2C19	1A	Yes	Pediatric	Actionable PGx	-	Informative PGx	-
			CYP2C9, CYP3A4	-, 3	-	-	-	-	Informative PGx	-
	Anti-malarials and amebicides	Chloroquine	G6PD	4	-	-	Actionable PGx	Prescribing info	-	-
		Hydroxychloroquine	G6PD	-	-	-	Actionable PGx	Prescribing info	-	-
	Anti-viral	Abacavir	HLA-B	1A	Yes	Pediatric	Testing Required	Alternate drug, Prescribing info	Testing Required	Alternate drug, Prescribing info
		Atazanavir	UGT1A1	1A	Yes	Pediatric	-	-	-	-
			CYP2C19	-	-	-	-	-	Testing Recommended	-
		Boceprevir	IFNL3	1A	-	-	Informative PGx	-	Actionable PGx	-
		Daclatasvir	IFNL3	3	-	-	Informative PGx	-	-	-
		Dasabuvir / ombitasvir / paritaprevir / ritonavir	IFNL3	-	-	-	Informative PGx	-	-	-
		Dolutegravir	UGT1A1	-	-	-	Actionable PGx	-	-	-
		Efavirenz	CYP2B6	1A	Yes	Pediatric	Actionable PGx	-	Actionable PGx	-
		Elbasvir / grazoprevir	IFNL3	-	-	-	Informative PGx	-	-	-
		Ledipasvir / sofosbuvir	IFNL3	-	-	-	Informative PGx	-	-	-
		Maraviroc	CCR5	-	-	-	Informative PGx	-	-	-
		Nelfinavir	CYP3A4	-	-	-	Informative PGx	-	Informative PGx	-
			CYP2C19	3	-	-	Informative PGx	-	-	-
		Ombitasvir / paritaprevir / ritonavir	IFNL3	-	-	-	Informative PGx	-	-	-
		Peginterferon alfa-2a	IFNL3	1A	Yes	-	-	-	-	-
		Peginterferon alfa-2b	IFNL4	1A	Yes	-	Actionable PGx	-	-	-
		Raltegravir	UGT1A1	-	-	-	Informative PGx	-	Informative PGx	Prescribing info
		Ribavirin	IFNL3	1A	Yes	-	-	-	-	-
		Simeprevir	IFNL3	3	-	-	Informative PGx	-	-	-
		Sofosbuvir	IFNL3	3	-	-	Informative PGx	-	-	-
		Sofosbuvir / velpatasvir	IFNL3	-	-	-	Informative PGx	-	-	-
		Sofosbuvir / velpatasvir / voxilaprevir	IFNL3	-	-	-	Informative PGx	-	-	-
		Telaprevir	IFNL3	1A	-	-	Actionable PGx	-	Actionable PGx	-
	Tuberculusis	Isoniazid / pyrazinamide / rifampin	NAT2	-	-	-	Informative PGx	-	-	-
		Primaquine	G6PD	3	-	-	Testing Required	Alternate drug, Prescribing info	-	-
			CYB5R1, CYB5R2, CYB5R3, CYB5R4	-	-	-	Actionable PGx	-	-	-
		Quinine	CYP2D6, G6PD	-	-	-	Actionable PGx	Prescribing info	-	-
		Tafenoquine	G6PD	-	-	-	Testing Required	Alternate drug, Prescribing info	-	-
Inflammation	Cytokine-targeting therapy	Emapalumab	PRF1, RAB27A, SH2D1A, STX11, STXBP2, UNC13D, XIAP	-	-	-	Informative PGx	-	-	-
	Monoclonal Antibodies	Inebilizumab-cdon	AQP4	-	-	-	Informative PGx	Alternate drug, Prescribing info	Informative PGx	Prescribing info
		Ustekinumab	IL12A, IL12B, IL23A	-, 3, -	-	-	Informative PGx	-	-	-
Liver disease	Bile acid	Cholic acid	AKR1D1, AMACR, CYP27A1, CYP7A1, HSD3B7	-	-	-	Testing Required	Alternate drug, Prescribing info	Testing Required	Alternate drug, Prescribing info
			DHCR7	-	-	-	Testing Required	Alternate drug, Prescribing info	-	-
	Ileal bile acid transporter inhibitor	Maralixibat	JAG1	-	-	-	Informative PGx	Pediatric	-	-
		Odevixibat	ABCB11	-	-	-	Actionable PGx	-	Actionable PGx	-
	Small interfering RNA	Givosiran	CPOX, HMBS, PPOX	-, -, -	-	-	Informative PGx	-	Informative PGx	-
Metabolic disorder	Glucosylceramide synthase inhibitor	Eliglustat	CYP2D6	-	-	-	Testing Required	Dosing info, Prescribing info	Testing Required	Dosing info, Alternate drug, Prescribing info
Motion sickness	Antihistamines	Meclizine	CYP2D6	-	-	-	Actionable PGx	Prescribing info	-	-
Muscular Disorder	Antimuscarinics	Darifenacin	CYP2D6	-	-	-	Actionable PGx	-	-	-
		Fesoterodine	CYP2D6	-	-	-	Actionable PGx	-	Actionable PGx	-
		Tolterodine	CYP2D6	3	-	-	Actionable PGx	-	-	-
	Antisense oligonucleotide	Eteplirsen	DMD	-	-	-	Testing Required	Alternate drug, Prescribing info	-	-
	Beta-3 adrenergic agonists	Mirabegron	CYP2D6	-	-	-	Actionable PGx	-	Informative PGx	Prescribing info
	Cholinergic agonists	Cevimeline	CYP2D6	-	-	-	Actionable PGx	Prescribing info	-	-
	Cholinesterase inhibitors	Donepezil	CYP2D6	3	-	-	Actionable PGx	-	-	-
	Duchenne muscular dystrophy	Casimersen	DMD	-	-	-	Testing Required	Prescribing info	-	-
		Golodirsen	DMD	-	-	-	Testing Required	Alternate drug, Prescribing info	-	-
		Viltolarsen	DMD	-	-	-	Testing Required	Alternate drug, Prescribing info, Pediatric	-	-
	Neonatal Fc receptor blocker	Efgartigimod alfa	CHRNA1, CHRNA3, CHRNA4, CHRNA5, CHRNA6, CHRNA7, CHRNB1, CHRNE	-	-	-	Informative PGx	Alternate drug, Prescribing info	-	-
			-	-	-	-	-	-	Informative PGx	Prescribing info
	Skeletal muscle relaxant	Carisoprodol	CYP2C19	4	-	-	Actionable PGx	Prescribing info	-	-
	Voltage gated potassium channel blocker	Amifampridine	NAT2	-	-	-	Actionable PGx	Dosing info, Prescribing info	-	-
		Amifampridine phosphate	NAT2	-	-	-	Actionable PGx	Dosing info, Prescribing info	Actionable PGx	-
Neurology	Acetylcholinesterase inhibitors	Galantamine	CYP2D6	3	-	-	Informative PGx	Prescribing info	-	-
	Attention deficit hyperactivity disorder	Amphetamine	CYP2D6	-	-	-	Informative PGx	-	-	-
	Calcitonin gene-related peptide receptor antagonists	Rimegepant	CYP2C9	-	-	-	Informative PGx	-	Informative PGx	Prescribing info
	Epilepsy	Brivaracetam	CYP2C19	3	-	-	Actionable PGx	Prescribing info	Actionable PGx	-
		Carbamazepine	HLA-A	1A,	Yes	Alternate drug, Pediatric	Actionable PGx	-	-	-
			HLA-B	1A	Yes	Alternate drug, Pediatric	Testing Required	Alternate drug, Prescribing info	-	-
		Diazepam	CYP2C20	4	-	-	Actionable PGx	-	-	-
		Divalproex sodium	POLG	-	-	-	Testing Required	Alternate drug, Prescribing info	-	-
		Fosphenytoin	CYP2C9, HLA-B	-	Yes	Pediatric	Actionable PGx	Prescribing info	-	-
			CYP2C19	-	-	-	Actionable PGx	Prescribing info	-	-
		Ganaxolone	CDKL5	-	-	-	Testing Required	Alternate drug, Prescribing info, Pediatric	-	-
		Lacosamide	CYP2C19	-	-	-	Informative PGx	-	Informative PGx	-
		Oxcarbazepine	HLA-B	1A	Yes	Alternate drug	Testing Recommended	Alternate drug, Prescribing info	-	-
		Phenytoin	CYP2C9, HLA-B	1A, 1A	Yes	Pediatric	Actionable PGx	Prescribing info	-	-
			CYP2C19	3	-	-	Actionable PGx	Prescribing info	-	-
		Valproic acid	POLG	3	-	-	Testing Required	Alternate drug, Prescribing info	-	-
			OTC	-	-	-	Actionable PGx	Alternate drug, Prescribing info	-	-
	Huntington's disease and tardive dyskinesia	Deutetrabenazine	CYP2D6	-	-	-	Actionable PGx	Dosing info, Prescribing info	-	-
		Tetrabenazine	CYP2D6	-	-	-	Testing Required	Dosing Info, Prescribing info	-	-
		Valbenazine	CYP2D6	-	-	-	Actionable PGx	Dosing info, Prescribing info	-	-
	Narcolepsy	Modafinil	CYP2D6	-	-	-	Actionable PGx	-	-	-
		Pitolisant	CYP2D6	-	-	-	Actionable PGx	Dosing info, Prescribing info, FDA Biomarker	Actionable PGx	Dosing info, Prescribing info
		Sodium oxybate	ALDH5A1	-	-	-	Actionable PGx	Alternate drug, Prescribing info, Pediatric	Actionable PGx	Prescribing info
	Neuronal ceroid lipofuscinosis type 2 (CLN2) disease	Cerliponase alfa	TPP1	-	-	-	Testing Required	Alternate drug, Prescribing info	Testing Required	Alternate drug, Prescribing info
	Non-opioid	Aceclofenac	CYP2C9	-	No	-	-	-	-	-
		Acetaminophen / caffeine / dihydrocodeine	CYP2D6	-	-	-	Actionable PGx	Alternate drug, Prescribing info, Pediatric	-	-
		Articaine / epinephrine	CYB5R3, G6PD	-	-	-	Actionable PGx	Prescribing info	-	-
		Aspirin	CYP2C9	-	No	-	-	-	-	-
		Bupivacaine	CYB5R3, G6PD	-, -	-	-	Actionable PGx	-	Actionable PGx	-
		Buprenorphine	COMT, OPRM1	3, 3	No	-	-	-	-	-
		Celecoxib	CYP2C9	1A	Yes	Pediatric	Actionable PGx	Dosing info, Prescribing info	-	-
		Chloroprocaine	CYB5R3, G6PD	-, -	-	-	Actionable PGx	-	-	-
		Diclofenac	CYP2C8	3	No	-	-	-	-	-
			CYP2C9	3	No	-	-	-	-	-
		Dipyrone	CYP2C9	3	No	-	-	-	-	-
		Desflurane	CACNA1S, RYR1	1A, 1A	Yes	Pediatric	Actionable PGx	Alternate drug, Prescribing info	-
		Duloxetine	CYP2D6	-	-	-	Actionable PGx	-	Actionable PGx	-
		Enflurane	CACNA1S, RYR1	1A, 1A	Yes	Pediatric	Actionable PGx	Alternate drug, Prescribing info	-	-
		Flurbiprofen	CYP2C9	1A	Yes	Pediatric	Actionable PGx	Dosing info, Prescribing info	-	-
		Halothane	CACNA1S, RYR1	1A, 1A	Yes	Pediatric	-	-	-	-
		Ibuprofen	CYP2C9	1A	Yes	Pediatric	-	-	-	-
			CYP2C8	3	No	-	-	-	-	-
		Indomethacin	CYP2C9	3	No	-	-	-	-	-
		Isoflurane	CACNA1S, RYR1	1A, 1A	Yes	Pediatric	Actionable PGx	Alternate drug, Prescribing info	-	-
		Lidocaine and tetracaine	CYB5R3, G6PD	-, -	-	-	Actionable PGx	Prescribing info	-	-
		Lidocaine / prilocaine	G6PD	-	-	-	Actionable PGx	-	Actionable PGx	-
			CYB5R3	-	-	-	Actionable PGx	-	-	-
		Lornoxicam	CACNA1S, RYR1	1A, 1A	Yes	Pediatric	Actionable PGx	Alternate drug, Prescribing info	-	-
		Lumiracoxib	CYP2C9	-	No	-	-	-	-	-
		Meloxicam	CYP2C9	1A	Yes	Pediatric	Actionable PGx	Prescribing info	-	-
		Mepivacaine	CYB5R3, G6PD	-, -	-	-	Actionable PGx	Prescribing info	-	-
		Methoxyflurane	CACNA1S, RYR1	1A, 1A	Yes	Pediatric	-	-	-	-
		Mivacurium	BCHE	-	-	-	Actionable PGx	Prescribing info	-	-
		Nabumetone	CYP2C9	-	No	-	-	-	-	-
		Naproxen	CYP2C9	3	No	-	-	-	-	-
		Oliceridine	CYP2D6	-	-	-	Actionable PGx	Prescribing info	-	-
		Oxymetazoline and tetracaine	BCHE, CYB5R3, G6PD	-, -, -	-	-	Actionable PGx	Prescribing info	-	-
		Piroxicam	CYP2C9	1A	Yes	Pediatric	Actionable PGx	Prescribing info	-	-
		Procainamide	NAT2	-	-	-	Informative PGx	Prescribing info	-	-
		Ropivacaine	CYB5R3, G6PD	-	-	-	Actionable PGx	-	-	-
		Sevoflurane	CACNA1S, RYR1	1A, 1A	Yes	Pediatric	Actionable PGx	Alternate drug, Prescribing info	-	-
		Succinylcholine	CACNA1S, RYR1	1A, 1A	Yes	Pediatric	Actionable PGx	Alternate drug, Prescribing info	-	-
			BCHE	3	-	-	Actionable PGx	Alternate drug, Prescribing info	-	-
		Tenoxicam	CYP2C9	1A	Yes	Pediatric	-	-	-	-
	Opioid	Alfentanil	COMT, OPRM1	-, 3	No	-	-	-	-	-
		Codeine	CYP2D6	1A	Yes	Pediatric	Actionable PGx	Alternate drug, Prescribing info, Pediatric	-	-
			COMT, OPRM1	-, 3	No	-	-	-	-	-
		Fentanyl	COMT, OPRM1	3, 3	No	-	-	-	-	-
		Hydrocodone	CYP2D6	1A	Yes	Pediatric	-	-	-	-
			COMT, OPRM1	-, 3	No	-	-	-	-	-
		hydromorphone	COMT, OPRM1	-	No	-	-	-	-	-
		Levomethadone	COMT, OPRM1	-	No	-	-	-	-	-
		Methadone	COMT, CYP2D6, OPRM1	3, 3, 3	No	-	-	-	-	-
		Morphine	COMT, OPRM1	-, 3, 3	No	-	-	-	-	-
		Oxycodone	COMT, CYP2D6, OPRM1	3, 2A, 3	No	-	-	-	-	-
		Remifentanil	COMT, OPRM1	3, 3	No	-	-	-	-	-
		Sufentanil	COMT, OPRM1	3, 3	No	-	-	-	-	-
		Tramadol	CYP2D6	1A	Yes	Pediatric	Actionable PGx	Alternate drug, Prescribing info	-	-
			COMT, OPRM1	3, 3	No	-	-	-	-	-
	Psychiatry	Amitriptyline	CYP2C19	1A	Yes	Pediatric	-	-	-	-
			CYP2D6	-	Yes	Pediatric	Actionable PGx	-	-	-
		Aripiprazole	CYP2D6	1A	-	-	Actionable PGx	Dosing info, Prescribing info	Actionable PGx	Dosing info, Prescribing info
		Amoxapine	CYP2D6	-	-	-	Actionable PGx	-	-	-
		Aripiprazole lauroxil	CYP2D6	-	-	-	Actionable PGx	Dosing info, Alternate Drug Prescribing info	-	-
		Atomoxetine	CYP2D6	1A	Yes	Pediatric	Actionable PGx	Dosing info, Prescribing info, Pediatric	-	-
		Brexpiprazole	CYP2D6	-	-	-	Actionable PGx	Dosing info, Prescribing info	Actionable PGx	Dosing info, Prescribing info
		Bupropion	CYP2D6	-	-	-	Informative PGx	-	-	-
		Cariprazine	CYP2D6	-	-	-	Informative PGx	-	-	-
		Citalopram	CYP2C19	1A	Yes	Pediatric	Actionable PGx	Dosing info, Prescribing info	-	-
			CYP2D6	3	-	-	Informative PGx	-	-	-
		Clobazam	CYP2C19	3	-	-	Actionable PGx	Dosing info, Prescribing info	-	-
		Clomipramine	CYP2C19	1A	Yes	Pediatric	-	-	-	-
			CYP2D6	1A	Yes	Pediatric	Actionable PGx	-	-	-
		Clozapine	CYP2D6	-	-	-	Actionable PGx	Prescribing info	-	-
		Desipramine	CYP2D6	1A	Yes	Pediatric	Actionable PGx	-	-	-
		Desvenlafaxine	CYP2D6	-	-	-	Informative PGx	-	-	-
		Dextromethorphan hydrobromide / bupropion hydrochloride	CYP2D6	-	-	-	Actionable PGx	Dosing info, Prescribing info	-	-
		Dextromethorphan / quinidine	CYP2D6	-	-	-	Testing Recommended	-	Actionable PGx	Prescribing info
		Doxepin	CYP2C19, CYP2D6	1A, 1A	Yes	Pediatric	Actionable PGx	-	-	-
		Escitalopram	CYP2C19	1A	Yes	Pediatric	Actionable PGx	-	-	-
			CYP2D6	3	-	-	Informative PGx	-	-	-
		Fluvoxamine	CYP2D6	1A	Yes	Pediatric	Actionable PGx	-	-	-
		Fluoxetine	CYP2D6	3	-	-	Informative PGx	-	-	-
		Fluoxetine / olanzapine	CYP2D6	-	-	-	Actionable PGx	-	-	-
		Iloperidone	CYP2D6	3	-	-	Actionable PGx	Dosing info, Prescribing info	-	-
		Imipramine	CYP2C19	1A	Yes	Pediatric	-	-	-	-
			CYP2D6	1A	Yes	Pediatric	Actionable PGx	-	-	-
		Naltrexone	COMT, OPRM1	-, 4	No	-	-	-	-	-
		Nefazodone	CYP2D6	-	-	-	Informative PGx	Prescribing info	-	-
		Nortriptyline	CYP2D6	1A	Yes	Pediatric	Actionable PGx	-	-	-
		Olanzapine	CYP1A2, CYP2D6	3, 3	-	-	-	-	Informative PGx	-
		Paliperidone	CYP2D6	-	-	-	Informative PGx	-	Informative PGx	-
		Paroxetine	CYP2D6	1A	Yes	Pediatric	Informative PGx	-	-	-
		Perphenazine	CYP2D6	-	-	-	Actionable PGx	-	-	-
		Pimozide	CYP2D6	-	-	-	Testing Required	Dosing info, Prescribing info	-	-
		Protriptyline	CYP2D6	-	-	-	Actionable PGx	-	-	-
		Quinidine	CYP2D6	-	-	-	Informative PGx	-	-	-
		Risperidone	CYP2D6	1A	-	-	Informative PGx	Prescribing info	-	-
		Sertraline	CYP2C19	1A	Yes	Pediatric	-	-	-	-
		Thioridazine	CYP2D6	3	-	-	Actionable PGx	Alternate drug, Prescribing info	-	-
		Trimipramine	CYP2C19	1A	Yes	Pediatric	-	-	-	-
			CYP2D6	1A	Yes	Pediatric	Actionable PGx	-	-	-
		Venlafaxine	CYP2D6	1A	-	-	Actionable PGx	-	-	-
		Vortioxetine	CYP2D6	3	-	-	Actionable PGx	Dosing Info, Prescribing info	Actionable PGx	Dosing Info, Prescribing info
Oncology	Alkylating agents	busulfan	ABL1, BCR	-, -	-	-	Actionable PGx	Prescribing info Cancer Genome	-	-
		Cisplatin	TPMT	3	-	-	Informative PGx	-	-	-
	Anti-androgens	Flutamide	G6PD	-	-	-	Actionable PGx	-	-	-
	Antibody-drug conjugates	Brentuximab vedotin	TNFRSF8	-	-	-	Testing Required	Alternate drug, Prescribing info Cancer Genome	Testing Required	Alternate drug, Prescribing info, Cancer Genome
			ALK	-	-	-	Informative PGx	Cancer Genome	-	-
		Enfortumab vedotin	NECTIN4	-	-	-	Informative PGx	-	Informative PGx	Cancer Genome
	Anti-metabolite	Capecitabine	DPYD	1A	Yes	Pediatric	Actionable PGx	Prescribing Info	Testing Recommended	Alternate drug, Prescribing info
		Fluorouracil	DPYD	1A	Yes	Pediatric	Actionable PGx	Alternate drug, Prescribing info	-	-
		Mercaptopurine	NUDT15, TPMT	1A	Yes	Pediatric	Testing Recommended	Dosing info, Prescribing info	Actionable PGx	Prescribing Info
		Tegafur	DPYD	1A	No	-	-	-	Testing Recommended	Alternate drug, Prescribing info
		Thioguanine	NUDT15, TPMT	3	Yes	Pediatric	Testing Recommended	Dosing info, Prescribing info	-	-
	Aromatase inhibitors	Anastrozole	ESR1, ESR2, PGR	3, -, -	-	-	Testing Required	Prescribing info, Cancer Genome	-	-
		Exemestane	ESR1, ESR2, PGR	3, -, -	-	-	Testing Required	Alternate drug, Prescribing info Cancer Genome	-	-
		Letrozole	ESR1, ESR2, PGR	3, 3, -	-	-	Testing Required	Alternate drug, Prescribing info Cancer Genome	-	-
	B-cell lymphoma-2 (BCL-2) inhibitors	Venetoclax	FLT3, IDH1, IDH2, NPM1, TP53	-, -, -, -, -	-	-	Informative PGx	Cancer Genome	Informative PGx	Cancer Genome
	Biologic response modifier agent	Denileukin diftitox	IL2RA	-	-	-	Testing Required	Alternate drug, Prescribing info Cancer Genome	-	-
	B-Raf enzyme inhibitor	Vemurafenib	BRAF	-	-	-	Testing Required	Alternate drug, Prescribing info Cancer Genome	Testing Required	Alternate drug, Prescribing info, Cancer Genome
			HRAS, KRAS, NRAS	-, -, -	-	-	Informative PGx	Cancer Genome	-	-
	BRAF inhibitor	Cobimetinib	BRAF	-	-	-	Testing Required	Alternate drug, Prescribing info Cancer Genome	Testing Required	Alternate drug, Prescribing info, Cancer Genome
		Encorafenib	BRAF	-	-	-	Testing Required	Alternate drug, Prescribing info Cancer Genome	Testing Required	Alternate drug, Prescribing info, Cancer Genome
			HRAS, KRAS, NRAS	-	-	-	Actionable PGx	Prescribing info Cancer Genome	-	-
	Cyclin-Dependent Kinase Inhibitor	Abemaciclib	ERBB2, ESR1, ESR2, PGR	-, -, - ,-	-	-	Testing Required	Alternate drug, Prescribing info Cancer Genome	Testing Required	Alternate drug, Prescribing info, Cancer Genome
			MKI67	-	-	-	Testing Required	Alternate drug, Prescribing info Cancer Genome	-	-
		Palbociclib	ERBB2, ESR1, ESR2	-	-	-	Testing Required	Alternate drug, Prescribing info Cancer Genome	Testing Required	Alternate drug, Prescribing info, Cancer Genome
			PGR	-	-	-	-	-	Testing Required	Alternate drug, Prescribing info, Cancer Genome
		Ribociclib	ERBB2, ESR1, ESR2, PGR	-, -, -, -	-	-	Testing Required	Alternate drug, Prescribing info Cancer Genome	Testing Required	Alternate drug, Prescribing info, Cancer Genome
	EGFR tyrosine kinase inhibitor	Cetuximab	EGFR, KRAS, NRAS	3, 3, -	-	-	Testing Required	Alternate drug, Prescribing info Cancer Genome	Testing Required	Alternate drug, Prescribing info, Cancer Genome
		Dacomitinib	EGFR	-	-	-	Testing Required	Alternate drug, Prescribing info Cancer Genome	Testing Required	Alternate drug, Prescribing info, Cancer Genome
		Erlotinib	EGFR	3	-	-	Testing Required	Alternate drug, Prescribing info Cancer Genome	Testing Required	Alternate drug, Prescribing info, Cancer Genome
			UGT1A1	-	-	-	-	-	Actionable PGx	-
		Gefitinib	EGFR	1A	-	-	Testing Required	Alternate drug, Prescribing info, Cancer Genome	Testing Required	Alternate drug, Prescribing info, Cancer Genome
			CYP2D6	3	-	-	Actionable PGx	Prescribing info	Actionable PGx	Prescribing info
		Osimertinib	EGFR	-	-	-	Testing Required	Alternate drug, Prescribing info Cancer Genome	Testing Required	Alternate drug, Prescribing info, Cancer Genome
	Enzymes	Rasburicase	G6PD	1A	-	-	Testing Required	Alternate drug, Prescribing info	Actionable PGx	Alternate drug, Prescribing info
			CYB5R1, CYB5R2, CYB5R3, CYB5R4	-, -, -, -	-	-	Informative PGx	-	-	-
	Enzyme inhibitor	Sotorasib	KRAS	-	-	-	Testing Required	Prescribing info, Cancer Genome	Testing Required	Prescribing info, Cancer Genome
	Histone deacetylase inhibitor	Belinostat	UGT1A1	-	-	-	Actionable PGx	Dosing info, Prescribing info	-	-
	Hormonal therapy	Fulvestrant	ESR1, ESR2, PGR	-	-	-	Testing Required	Alternate drug, Prescribing info, Cancer Genome	Testing Required	Alternate drug, Prescribing info, Cancer Genome
			ERBB2	-	-	-	-	-	Testing Required	Alternate drug, Prescribing info, Cancer Genome
		Goserelin	ESR1, ESR2, PGR	-, -, -	-	-	Informative PGx	-	-	-
		Tamoxifen	CYP2D6	1A	Yes	-	Actionable PGx	-	-	-
			ESR1, ESR2	3	-	-	Testing Required	Alternate drug, Prescribing info, Cancer Genome	-	-
			PGR	-	-	-	Testing Required	Alternate drug, Prescribing info, Cancer Genome	-	-
			F2, F5	-	-	-	Informative PGx	-	-	-
	Hypoxia-inducible factor inhibitors	Belzutifan	VHL	-	-	-	Testing Required	Dosing info, Prescribing info	-	-
			CYP2C19, UGT2B17	-	-	-	Actionable PGx	Prescribing info	-	-
	Immunomodulatory agents	Lenalidomide	-	-	-	-	Testing Required	Prescribing info	Informative PGx	-
		Ropeginterferon alfa-2b	JAK2	-	-	-	Informative PGx	-	Informative PGx	Cancer Genome
	Immunosuppressant	Azathioprine	NUDT15, TPMT	1A	Yes	Pediatric	Testing Recommended	Prescribing info	-	-
		Tacrolimus	CYP3A5	1A	Yes	Pediatric	Informative PGx	-	-	-
	Inorganic compound	Arsenic trioxide	PML, RARA	-, -	-	-	Testing Required	Alternate drug, Prescribing info, Cancer Genome	Testing Required	Alternate drug, Prescribing info, Cancer Genome
	Isocitrate dehydrogenase inihibitor	Enasidenib	IDH2	-	-	-	Testing Required	Alternate drug, Prescribing info, Cancer Genome	-	-
		Ivosidenib	IDH1	-	-	-	Testing Required	Alternate drug, Prescribing info, Cancer Genome	-	-
	Microtubule Inhibitor	Eribulin	ERBB2, ESR1, ESR2, PGR	-, -, -, -	-	-	Informative PGx	Cancer Genome	-	-
		Ixabepilone	ERBB2, ESR1, ESR2, PGR	-, -, -, -	-	-	Informative PGx	Cancer Genome	-	-
	Mitogen-activated protein kinase 1/2 (MEK 1/2) inhibitor	Binimetinib	BRAF	-	-	-	Testing Required	Alternate drug, Prescribing info, Cancer Genome	Testing Required	Alternate drug, Prescribing info, Cancer Genome
			UGT1A1	-	-	-	Informative PGx	-	Informative PGx	-
	Monoclonal antibody	Afutuzumab	MS4A1	-	-	-	Informative PGx	Cancer Genome	-	-
		Atezolizumab	CD274	-	-	-	Testing Required	Alternate drug, Prescribing info, Cancer Genome	Testing Required	Prescribing info, Cancer Genome
			ALK, BRAF, EGFR	-, -, -	-	-	Testing Required	Alternate drug, Prescribing info, Cancer Genome	-	-
		Avelumab	CD274	-	-	-	Testing Required	Alternate drug, Prescribing info, Cancer Genome	-	-
		Belimumab	TNFSF13B	-	-	-	Informative PGx	-	Informative PGx	-
		Blinatumomab	ABL1, BCR, CD19	-	-	-	Informative PGx	Cancer Genome	-	-
			-	-	-	-	-	-	Informative PGx	Cancer Genome
		Cemiplimab-rwlc	ALK, CD274, EGFR, ROS1	-	-	-	Testing Required	Alternate drug, Prescribing info, Cancer Genome	Testing Required	Alternate drug, Prescribing info, Cancer Genome
		Dinutuximab	MYCN	-	-	-	Informative PGx	Cancer Genome	-	-
		Dostarlimab-gxly	-	-	-	-	Testing Required	Alternate drug, Prescribing info, Cancer Genome	-	-
		Durvalumab	CD274	-	-	-	Testing Required	Alternate drug, Prescribing info, Cancer Genome	-	-
		Gemtuzumab ozogamicin	CD33	3	-	-	Testing Required	Alternate drug, Prescribing info, Cancer Genome	Testing Required	Alternate drug, Prescribing info, Cancer Genome
		Ibritumomab	MS4A1	-	-	-	Informative PGx	Cancer Genome	Informative PGx	-
		Inotuzumab ozogamicin	ABL1, BCR	-	-	-	Informative PGx	Cancer Genome	-	-
		Ipilimumab	ALK, CD274, EGFR	-	-	-	Testing Required	Alternate drug, Prescribing info, Cancer Genome	Testing Required	Prescribing info, Cancer Genome
			HLA-A	-	-	-	Informative PGx	-	Informative PGx	Cancer Genome
			CTLA4	-	-	-	-	-	Informative PGx	Cancer Genome
		Isatuximab	-	-	-	-	Informative PGx	Cancer Genome	-	-
		Margetuximab	ERBB2	-	-	-	Testing Required	Alternate drug, Prescribing info, Cancer Genome	-	-
			FCGR2A, FCGR2B, FCGR3A	-, -, -	-	-	Informative PGx	-	-	-
		Nivolumab	ALK, CD274, EGFR	-, -, -	-	-	Testing Required	Alternate drug, Prescribing info, Cancer Genome	Testing Required	Alternate drug, Prescribing info, Cancer Genome
			ERBB2	-	-	-	Informative PGx	Cancer Genome	Testing Required	Alternate drug, Prescribing info, Cancer Genome
			BRAF	-	-	-	Informative PGx	Cancer Genome	-	-
		Ofatumumab	MS4A1	-	-	-	Informative PGx	Cancer Genome	Informative PGx	-
		Olaratumab	PDGFRA	-	-	-	Informative PGx	Cancer Genome	-	-
		Panitumumab	KRAS, NRAS	3, -	-	-	Testing Required	Alternate drug, Prescribing info, Cancer Genome	Testing Required	Alternate drug, Prescribing info, Cancer Genome
			EGFR	3	-	-	Testing Required	Alternate drug, Prescribing info, Cancer Genome	-	-
		Pembrolizumab	ALK, CD274, EGFR, ERBB2	-, -, -, -	-	-	Testing Required	Alternate drug, Prescribing info, Cancer Genome	Testing Required	Alternate drug, Prescribing info, Cancer Genome
			BRAF	-	-	-	Informative PGx	Cancer Genome	Informative PGx	Cancer Genome
		Pertuzumab	ERBB2	-	-	-	Testing Required	Alternate drug, Prescribing info, Cancer Genome	Testing Required	Alternate drug, Prescribing info, Cancer Genome
			ESR1, ESR2, PGR	-	-	-	Actionable PGx	Cancer Genome	-	-
		Ramucirumab	EGFR	-	-	-	Testing Required	Alternate drug, Prescribing info, Cancer Genome	Testing Required	Alternate drug, Prescribing info, Cancer Genome
			ALK	-	-	-	Testing Required	Alternate drug, Prescribing info, Cancer Genome	-	-
			KRAS	-	-	-	Informative PGx	Cancer Genome	Informative PGx	Cancer Genome
		RItuximab	MS4A1	-	-	-	Informative PGx	Cancer Genome	Informative PGx	Cancer Genome
		Sacituzumab govitecan-hziy	UGT1A1	-	-	-	Actionable PGx	Prescribing info	Actionable PGx	Prescribing info
		Trastuzumab	ERBB2	3	-	-	Testing Required	Alternate drug, Prescribing info, Cancer Genome	Testing Required	Alternate drug, Prescribing info, Cancer Genome
			ESR1, ESR2, PGR	-, -, -	-	-	Actionable PGx	Cancer Genome	-	-
		Trastuzumab emtansine	ERBB2	-	-	-	Testing Required	Alternate drug, Prescribing info, Cancer Genome	Testing Required	Alternate drug, Prescribing info, Cancer Genome
	mTOR kinase inhibitor	Everolimus	ERBB2, ESR1, ESR2	-, -, -	-	-	Testing Required	Alternate drug, Prescribing info, Cancer Genome	Testing Required	Alternate drug, Prescribing info, Cancer Genome
	Pan-fibroblast growth factor receptor (FGFR) kinase inhibitor	Infigratinib	FGFR2	-	-	-	Testing Required	Alternate drug, Prescribing info, Cancer Genome	-	-
	Peptide receptor radionuclide therapy	Lutetium (177Lu) oxodotreotide	SSTR1, SSTR2, SSTR3, SSTR4, SSTR5	-, -, -, -, -	-	-	Testing Required	Alternate drug, Prescribing info, Cancer Genome	Testing Required	Prescribing info, Cancer Genome
	Phosphatidylinositol 3-kinase (PI3K) inhibitor	Alpelisib	ERBB2, ESR1, ESR2, PIK3CA	-, -, - ,-	-	-	Testing Required	Alternate drug, Prescribing info, Cancer Genome	Testing Required	Alternate drug, Prescribing info, Cancer Genome
		Duvelisib	-	-	-	-	Informative PGx	Cancer Genome	Informative PGx	Cancer Genome
	Plant alkaloid	Docetaxel	ESR1, ESR2, PGR	-, -, -	-	-	Informative PGx	Cancer Genome	-	-
		Homoharringtonine	ABL1, BCR	-, -	-	-	Informative PGx	Cancer Genome	-	-
		Vincristine	ABL1, BCR	-, -	-	-	Testing Required	Alternate drug, Prescribing info, Cancer Genome	-	-
	Poly (ADP-ribose) polymerase (PARP) inhibitors	Niraparib	BRCA1, BRCA2	-, -	-	-	Informative PGx	Cancer Genome	Informative PGx	Cancer Genome
		Olaparib	BRCA1, BRCA2, ERBB2	-, -, -	-	-	Testing Required	Alternate drug, Prescribing info Cancer Genome	Testing Required	Alternate drug, Prescribing info, Cancer Genome
			ESR1, ESR2, PGR, PPP2R2A	-, -, -, -	-	-	Informative PGx	Cancer Genome	-	-
		Rucaparib	BRCA1, BRCA2				Testing Required	Alternate drug, Prescribing info, Cancer Genome	Testing Required	Alternate drug, Prescribing info, Cancer Genome
			CYP1A2, CYP2D6				Informative PGx	-	Informative PGx	-
		Talazoparib	BRCA1, BRCA2	-, -	-	-	Testing Required	Alternate drug, Prescribing info	Testing Required	Alternate drug, Prescribing info, Cancer Genome
			ERBB2	-	-	-	Testing Required	Alternate drug, Prescribing info, Cancer Genome	Testing Required	Alternate drug, Prescribing info, Cancer Genome
	Thymidine phosphorylase inhibitors	Tipiracil / trifluridine	ERBB2, KRAS	-	-	-	Informative PGx	Cancer Genome	Informative PGx	Cancer Genome
	Topoisomerase 1 inhibitor	Irinotecan	UGT1A1	1A	-	-	Actionable PGx	Dosing info, Prescribing info	Actionable PGx	Prescribing Info
		Trastuzumab deruxtecan	ERBB2	-	-	-	Testing Required	Alternate drug, Prescribing info, Cancer Genome	Testing Required	Alternate drug, Prescribing info, Cancer Genome
	Tropomyosin receptor kinase (Trk) inhibitor	Larotrectinib sulfate	NTRK1, NTRK2, NTRK3	-, -, -	-	-	Testing Required	Alternate drug, Prescribing info, Cancer Genome	-	-
	Tyrosine kinase inhibitor	Afatinib	EGFR	-	-	-	Testing Required	Alternate drug, Prescribing info, Cancer Genome	Testing Required	Alternate drug, Prescribing info, Cancer Genome
		Alectinib	ALK	-	-	-	Testing Required	Alternate drug, Prescribing info, Cancer Genome	Testing Required	Alternate drug, Prescribing info, Cancer Genome
		Asciminib	ABL1, BCR	-, -	-	-	Testing Required	Dosing info, Prescribing info, Cancer Genome	-	-
		Avapritinib	PDGFRA	-	-	-	Testing Required	Alternate drug, Prescribing info, Cancer Genome	-	-
		Bosutinib	ABL1, BCR	-	-	-	Testing Required	Alternate drug, Prescribing info, Cancer Genome	Testing Required	Alternate drug, Prescribing info, Cancer Genome
		Brigatinib	ALK	-	-	-	Testing Required	Alternate drug, Prescribing info, Cancer Genome	Testing Required	Alternate drug, Prescribing info, Cancer Genome
		Cabozantinib	RET	-	-	-	Informative PGx	-	-	-
		Capmatinib	MET	-	-	-	Testing Required	Alternate drug, Prescribing info, Cancer Genome	-	-
		Ceritinib	ALK	-	-	-	Testing Required	Alternate drug, Prescribing info, Cancer Genome	Testing Required	Alternate drug, Prescribing info, Cancer Genome
		Crizotinib	ALK, ROS1	-	-	-	Testing Required	Alternate drug, Prescribing info, Cancer Genome	Testing Required	Alternate drug, Prescribing info, Cancer Genome
		Dabrafenib	BRAF	-	-	-	Testing Required	Alternate drug, Prescribing info, Cancer Genome, Pediatric	Testing Required	Alternate drug, Prescribing info, Cancer Genome
			G6PD	-	-	-	Actionable PGx	-	-	-
			HRAS, KRAS, NRAS	-	-	-	Informative PGx	Cancer Genome	-	-
		Dasatinib	ABL1, BCR	-, -	-	-	Testing Required	Alternate drug, Prescribing info, Cancer Genome	Testing Required	Alternate drug, Prescribing info, Cancer Genome
		Entrectinib	NTRK1, NTRK2, NTRK3, ROS1	-, -, - ,-	-	-	Testing Required	Alternate drug, Prescribing info, Cancer Genome	Testing Required	Alternate drug, Prescribing info, Cancer Genome
		Erdafitinib	FGFR2, FGFR3	-, -	-	-	Testing Required	Alternate drug, Prescribing info, Cancer Genome	-	-
			CYP2C9	-	-	-	Actionable PGx	Prescribing info	-	-
		Gilteritinib	FLT3	-	-	-	Testing Required	Alternate drug, Prescribing info, Cancer Genome	-	-
		Ibrutinib	-	-	-	-	Testing Required	Alternate drug, Prescribing info, Cancer Genome	Testing Required	Prescribing info, Cancer Genome
			MYD88	-	-	-	Informative PGx	Cancer Genome	-	-
		Imatinib	ABL1, BCR, FIP1L1, KIT, PDGFRA, PDGFRB	-, -, -, -, -, -	-	-	Testing Required	Alternate drug, Prescribing info, Cancer Genome	Testing Required	Alternate drug, Prescribing info, Cancer Genome
		Lapatinib	ERBB2, ESR1, ESR2	-, -, -	-	-	Testing Required	Alternate drug, Prescribing info, Cancer Genome	Testing Required	Alternate drug, Prescribing info, Cancer Genome
			PGR	-	-	-	Testing Required	Alternate drug, Prescribing info, Cancer Genome	-	-
			HLA-DQA1, HLA-DRB1	3, 3	-	-	Actionable PGx	-	Actionable PGx	-
		Lenvatinib	-	-	-	-	Testing Required	Alternate drug, Prescribing info, Cancer Genome	-	-
		Lorlatinib	ALK	-	-	-	Testing Required	Alternate drug, Prescribing info, Cancer Genome	Testing Required	Alternate drug, Prescribing info, Cancer Genome
		Midostaurin	FLT3	-	-	-	Testing Required	Alternate drug, Prescribing info, Cancer Genome	Testing Required	Alternate drug, Prescribing info, Cancer Genome
			KIT, NPM1	-	-	-	Informative PGx	Cancer Genome	-	-
		Neratinib	ESR1, ESR2, PGR	-	-	-	Informative PGx	-	Testing Required	Alternate drug, Prescribing info, Cancer Genome
			ERBB2	-	-	-	Testing Required	Alternate drug, Prescribing info, Cancer Genome	Testing Required	Alternate drug, Prescribing info, Cancer Genome
		Nilotinib	ABL1, BCR	-	-	-	Testing Required	Alternate drug, Prescribing info, Cancer Genome	Testing Required	Alternate drug, Prescribing info, Cancer Genome
			UGT1A1	3	-	-	Actionable PGx	-	-	-
		Pazopanib	HLA-B	-	-	-	Actionable PGx	-	Actionable PGx	-
			UGT1A1	3	-	-	Actionable PGx	-	-	-
		Ponatinib	ABL1, BCR	-	-	-	Testing Required	Alternate drug, Prescribing info, Cancer Genome	Testing Required	Alternate drug, Prescribing info, Cancer Genome
		Pralsetinib	RET	-	-	-	Testing Required	Alternate drug, Prescribing info, Cancer Genome	Testing Required	Prescribing info, Cancer Genome
		Regorafenib	KRAS	-	-	-	-	-	Actionable PGx	Cancer Genome
			EGFR, KRAS, VEGFA	-, -, -	-	-	Informative PGx	Cancer Genome	-	-
		Selpercatinib	RET	-	-	-	Testing Required	Alternate drug, Prescribing info, Cancer Genome	Testing Required	Prescribing info, Cancer Genome
		Tepotinib	MET	-	-	-	Testing Required	Alternate drug, Prescribing info, Cancer Genome	-	-
			ALK, EGFR	-, -	-	-	Informative PGx	Cancer Genome	-	-
		Trametinib	BRAF	-, -	-	-	Testing Required	Alternate drug, Prescribing info, Cancer Genome	Testing Required	Alternate drug, Prescribing info, Cancer Genome
			G6PD	-, -	-	-	Informative PGx	-	-	-
			HRAS, KRAS, NRAS	-, -	-	-	Informative PGx	Cancer Genome	-	-
		Tucatinib	ERBB2	-	-	-	Testing Required	Alternate drug, Prescribing info, Cancer Genome	Testing Required	Prescribing info, Cancer Genome
		Zanubrutinib	MYD88	-	-	-	Informative PGx	Cancer Genome	Informative PGx	Cancer Genome
Osteoporosis	Hormonal therapy	Parathyroid Hormones And Analogues	CASR	-	-	-	Informative PGx	-	-	-
	Selective estrogen receptor modulators	Raloxifene	ESR1, ESR2	3, -	-	-	Informative PGx	-	-	-
Pompe disease	Lysosomal storage disorder (acid alpha- glucosidase derivative)	Alglucosidase alfa	GAA	-	-	-	Testing Required	Alternate drug, Prescribing info	Testing Required	Alternate drug, Prescribing info
